# Supplementary material for: Large-Scale Expansion of Human Liver Stem Cells Using Two Different Bioreactor Systems
Source: Bioengineering (Basel). 2024 Jul 9;11(7):692. doi: 10.3390/bioengineering11070692 (PMC11274206; doi:10.3390/bioengineering11070692)
Supplement: Supplementary file 1 [file bioengineering-11-00692-s001.zip]

Archive with 1 entries (1 files):
- bioengineering-3091652-supplementary.pdf
